# Supplementary material for: Evolving Role of [18F]Flurocholine PET/CT in Assessing Primary Hyperparathyroidism: Can It Be Considered the First-Line Functional Imaging Approach?
Source: J Clin Med. 2023 Jan 19;12(3):812. doi: 10.3390/jcm12030812 (PMC9917644; doi:10.3390/jcm12030812)
Supplement: Supplementary file 1 [file jcm-12-00812-s001.zip]

Archive with 1 entries (1 files):
- jcm-2095118-supplementary.pdf
